# Supplementary material for: Exposure Prioritization (Ex Priori): A Screening-Level High-Throughput Chemical Prioritization Tool
Source: Toxics. 2022 Sep 28;10(10):569. doi: 10.3390/toxics10100569 (PMC9609548; doi:10.3390/toxics10100569)
Supplement: Supplementary file 1 [file toxics-10-00569-s001.zip]

Archive with 2 entries (2 files):
- Ex Priori Supplemental Material.pdf
- Ex_priori_workbook.xlsb
